# Supplementary material for: Sympathomimetic-Induced Hyperthermia and Hyponatremia: A Simulation Case for Emergency Medicine Residents
Source: MedEdPORTAL. 2021 Jan 29;17:11092. doi: 10.15766/mep_2374-8265.11092 (PMC7845472; doi:10.15766/mep_2374-8265.11092)
Supplement: Supplementary file 1 — Simulation Case Template.docxAlternate Simulation Case Template.docxEquipment List.docxLaboratory Results.docxBody Bag Cue Card.docxResident Questionnaire.docxCritical Action Checklist.docxBackground Info for Debrief.docx [file mep_2374-8265.11092-s001.zip]

Archive with 9 entries (9 files):
- A. Simulation Case Template.docx
- B. Alternate Simulation Case Template.docx
- C. Equipment List.docx
- D. Laboratory Results.docx
- E. Body Bag Cue Card.docx
- F. Resident Questionnaire.docx
- G. Critical Action Checklist.docx
- H. Background Info for Debrief.docx
- _Educational_Summary_Report_11092.pdf
